# Supplementary material for: Classification of Muscle-Invasive Bladder Cancer Based on Immunogenomic Profiling
Source: Front Oncol. 2020 Aug 18;10:1429. doi: 10.3389/fonc.2020.01429 (PMC7461944; doi:10.3389/fonc.2020.01429)
Supplement: Supplementary file 4 [file Table_4.XLSX]

## Sheet: Supplementary 4
Supplementary Table 4 ssGSEA score and immunogenomic sutype of each sample in discovery cohort from TCGA
id	TCGA-XF-A9SI-01A-11R-A39I-07	TCGA-ZF-A9RC-01A-11R-A38B-07	TCGA-XF-AAN1-01A-31R-A42T-07	TCGA-E7-A5KF-01A-11R-A28M-07	TCGA-K4-A5RI-01A-11R-A28M-07	TCGA-FD-A5BV-01A-11R-A26T-07	TCGA-UY-A9PH-01A-11R-A38B-07	TCGA-FT-A3EE-01A-11R-A206-07	TCGA-XF-A9SY-01A-21R-A42T-07	TCGA-E7-A6MD-01A-41R-A352-07	TCGA-XF-AAMY-01A-11R-A42T-07	TCGA-ZF-A9R1-01A-11R-A39I-07	TCGA-ZF-A9R3-01A-11R-A38B-07	TCGA-XF-AAN7-01A-11R-A42T-07	TCGA-FD-A3SO-01A-11R-A22U-07	TCGA-E7-A677-01A-11R-A30C-07	TCGA-4Z-AA89-01A-11R-A39I-07	TCGA-4Z-AA7Y-01A-11R-A39I-07	TCGA-5N-A9KI-01A-31R-A42T-07	TCGA-UY-A78L-01A-12R-A33J-07	TCGA-4Z-AA83-01A-11R-A39I-07	TCGA-DK-A6B0-01A-11R-A31N-07	TCGA-E7-A7DU-01A-11R-A32O-07	TCGA-E5-A2PC-01A-11R-A206-07	TCGA-XF-AAML-01A-11R-A42T-07	TCGA-BL-A13J-01A-11R-A277-07	TCGA-FD-A3SR-01A-11R-A22U-07	TCGA-DK-A2I6-01A-12R-A18C-07	TCGA-DK-A1AG-01A-11R-A13Y-07	TCGA-XF-AAMR-01A-31R-A42T-07	TCGA-BT-A20O-01A-21R-A14Y-07	TCGA-BT-A42F-01A-11R-A23W-07	TCGA-XF-A9SL-01A-11R-A39I-07	TCGA-FD-A5C1-01A-11R-A28M-07	TCGA-CF-A5U8-01A-11R-A28M-07	TCGA-DK-AA77-01A-11R-A39I-07	TCGA-4Z-AA7N-01A-11R-A39I-07	TCGA-XF-A9T4-01A-11R-A39I-07	TCGA-ZF-AA4V-01A-11R-A38B-07	TCGA-CF-A47V-01A-11R-A23W-07	TCGA-ZF-AA4T-01A-11R-A38B-07	TCGA-C4-A0F7-01A-11R-A084-07	TCGA-YC-A9TC-01A-22R-A39I-07	TCGA-XF-A8HE-01A-11R-A36F-07	TCGA-2F-A9KQ-01A-11R-A38B-07	TCGA-GV-A3QH-01A-11R-A220-07	TCGA-ZF-AA4U-01A-11R-A38B-07	TCGA-ZF-A9R0-01A-11R-A38B-07	TCGA-XF-A9SW-01A-11R-A42T-07
immunogenomic subtype	Immunity_H	Immunity_L	Immunity_L	Immunity_L	Immunity_M	Immunity_L	Immunity_H	Immunity_M	Immunity_H	Immunity_M	Immunity_L	Immunity_M	Immunity_M	Immunity_L	Immunity_M	Immunity_M	Immunity_L	Immunity_L	Immunity_M	Immunity_M	Immunity_M	Immunity_L	Immunity_L	Immunity_M	Immunity_M	Immunity_L	Immunity_M	Immunity_M	Immunity_L	Immunity_M	Immunity_H	Immunity_H	Immunity_H	Immunity_H	Immunity_L	Immunity_M	Immunity_H	Immunity_M	Immunity_M	Immunity_M	Immunity_L	Immunity_L	Immunity_L	Immunity_M	Immunity_L	Immunity_L	Immunity_L	Immunity_M	Immunity_M
aDCs	0.768058	0.50615	0.590514	0.526349	0.531458	0.541275	0.798791	0.557579	0.750503	0.592484	0.529716	0.524299	0.613348	0.52866	0.574261	0.572073	0.510623	0.527968	0.634353	0.563242	0.673965	0.512507	0.51305	0.655331	0.743536	0.530282	0.656238	0.563621	0.52049	0.591322	0.76436	0.76965	0.703615	0.768714	0.475342	0.532617	0.776796	0.669308	0.756136	0.574845	0.639058	0.692071	0.49386	0.666512	0.496235	0.616536	0.523681	0.533144	0.69365
APC_co_inhibition	0.8786	0.604879	0.683269	0.689801	0.726039	0.628305	0.8438	0.769155	0.941485	0.738212	0.627458	0.636599	0.745729	0.721965	0.814377	0.789974	0.712388	0.670851	0.768884	0.778305	0.7642	0.661564	0.674711	0.74208	0.76574	0.677726	0.767039	0.817419	0.646748	0.721835	0.893163	0.837562	0.756127	0.887817	0.619837	0.745043	0.788774	0.925345	0.873966	0.736877	0.731081	0.653086	0.772488	0.819278	0.567791	0.663239	0.652999	0.746155	0.740468
APC_co_stimulation	0.708096	0.59055	0.569823	0.469262	0.56747	0.560774	0.660463	0.595528	0.710425	0.628956	0.52895	0.578472	0.641552	0.597331	0.620449	0.697943	0.563332	0.544086	0.635065	0.665424	0.617158	0.52316	0.489801	0.590788	0.52016	0.550773	0.656883	0.564279	0.551642	0.64968	0.7326	0.683933	0.686243	0.688619	0.532329	0.594403	0.731888	0.684171	0.642512	0.55988	0.551335	0.625809	0.567218	0.703396	0.533422	0.486472	0.515369	0.608388	0.600222
B_cells	0.788977	0.4709	0.476412	0.401136	0.489396	0.508639	0.615585	0.614189	0.675075	0.722931	0.535994	0.654872	0.566809	0.586145	0.586049	0.52753	0.446662	0.462575	0.613392	0.490019	0.477799	0.440848	0.479624	0.505664	0.571138	0.472563	0.637951	0.477908	0.500898	0.520421	0.751167	0.679508	0.781383	0.631347	0.499512	0.546636	0.885397	0.609097	0.552385	0.530051	0.532547	0.497942	0.504877	0.550319	0.402071	0.39795	0.473259	0.562171	0.670484
CCR	0.671462	0.575158	0.555006	0.515035	0.575482	0.572755	0.649557	0.60773	0.687759	0.609926	0.580746	0.55338	0.597868	0.562284	0.631679	0.60838	0.539788	0.550447	0.641206	0.617595	0.623878	0.537619	0.533711	0.557937	0.600704	0.546781	0.604671	0.578907	0.571046	0.593066	0.662929	0.670185	0.653256	0.67182	0.518026	0.58234	0.664536	0.634095	0.617774	0.571202	0.58623	0.577917	0.576898	0.654304	0.543619	0.53773	0.507025	0.584827	0.627449
CD8+_T_cells	0.959414	0.565737	0.635647	0.424566	0.602891	0.576031	0.857122	0.624703	0.878085	0.739064	0.499599	0.649514	0.607263	0.644192	0.704084	0.651588	0.676399	0.547847	0.64924	0.636747	0.597169	0.530557	0.564413	0.74556	0.679373	0.648715	0.787512	0.658659	0.712654	0.573008	0.982801	0.860745	0.735866	0.832361	0.580803	0.79933	0.873413	0.749483	0.829263	0.615684	0.544099	0.601367	0.660433	0.872638	0.513691	0.544874	0.602216	0.669478	0.665206
Check-point	0.751733	0.561761	0.548892	0.501797	0.619408	0.532971	0.699035	0.607248	0.729309	0.65271	0.568457	0.570082	0.63041	0.605613	0.640195	0.623976	0.554113	0.530299	0.634153	0.614199	0.624336	0.526413	0.530368	0.624709	0.604461	0.558617	0.654675	0.588935	0.558193	0.620323	0.765631	0.700042	0.691298	0.719635	0.48926	0.612488	0.755555	0.664891	0.663255	0.589991	0.553847	0.588565	0.577245	0.69665	0.50779	0.498725	0.538394	0.599705	0.63607
Cytolytic_activity	0.965293	0.59329	0.656224	0.526277	0.877978	0.607522	0.919361	0.633778	0.970768	0.758045	0.624065	0.638553	0.614643	0.787618	0.771488	0.750705	0.650669	0.54869	0.735523	0.641618	0.756682	0.660269	0.635553	0.825117	0.77526	0.621626	0.790382	0.680417	0.762017	0.73068	0.987515	0.92984	0.81715	0.879829	0.661816	0.778379	0.842529	0.827293	0.878433	0.689661	0.5246	0.623126	0.730867	0.885108	0.549303	0.560713	0.637394	0.690257	0.766723
DCs	0.716456	0.625945	0.622097	0.581662	0.617078	0.659882	0.823869	0.77409	0.808036	0.773675	0.739287	0.638822	0.659554	0.669695	0.65397	0.722432	0.556934	0.649225	0.746963	0.681148	0.779466	0.677251	0.697412	0.603513	0.673923	0.591965	0.678439	0.744262	0.657396	0.751731	0.795476	0.801409	0.836593	0.857131	0.468792	0.757722	0.779434	0.684646	0.689107	0.636547	0.625777	0.62897	0.659085	0.70875	0.670706	0.593064	0.513758	0.646379	0.818859
HLA	0.957052	0.796208	0.857854	0.79388	0.84717	0.798746	0.955009	0.823917	0.934587	0.88842	0.825255	0.8196	0.870611	0.847169	0.918513	0.862527	0.857979	0.834945	0.890762	0.900871	0.904492	0.821109	0.777457	0.891256	0.95974	0.826336	0.914226	0.823378	0.828653	0.864868	0.943603	0.909905	0.921719	0.933462	0.790762	0.920348	0.94898	0.886515	0.908548	0.867339	0.873324	0.806202	0.818134	0.872793	0.774723	0.783199	0.85175	0.854941	0.906522
iDCs	0.629604	0.0666386	0.669151	0.403401	0.750108	0.445863	0.56903	0.689974	0.527986	0.686503	0.496383	0.617183	0.765872	0.463742	0.567917	0.62673	0.537924	0.69583	0.634678	0.582759	0.676669	0.59688	0.416672	0.638095	0.474234	0.283773	0.488152	0.592638	0.398126	0.669756	0.517225	0.626798	0.621798	0.675637	0.458671	0.486958	0.71897	0.725096	0.426058	0.663935	0.552031	0.542534	0.0961085	0.322287	0.52191	0.0622707	0.608101	0.607378	0.560243
Inflammation-promoting	0.900315	0.506235	0.613967	0.462452	0.612329	0.486803	0.834202	0.555868	0.86373	0.723087	0.554062	0.615009	0.598256	0.678739	0.742158	0.653769	0.635503	0.505687	0.685126	0.603832	0.63698	0.544441	0.531037	0.737653	0.73317	0.595509	0.735307	0.685235	0.633003	0.57902	0.877102	0.846152	0.765203	0.833348	0.545839	0.758705	0.831534	0.752034	0.794399	0.629388	0.590331	0.577673	0.68635	0.825771	0.440627	0.580954	0.593672	0.704699	0.686925
Macrophages	0.778366	0.728154	0.623536	0.614309	0.748566	0.680077	0.777803	0.712229	0.818029	0.735301	0.75586	0.733925	0.70001	0.711822	0.807008	0.685071	0.666586	0.678341	0.769091	0.785952	0.747474	0.695731	0.637784	0.709165	0.691694	0.744772	0.76247	0.733629	0.679871	0.742128	0.828118	0.853985	0.773812	0.823601	0.630639	0.702474	0.788286	0.751432	0.764132	0.691065	0.66849	0.709717	0.708354	0.758742	0.690867	0.69362	0.632844	0.711449	0.758301
Mast_cells	0.687579	0.644583	0.478303	0.283394	0.695078	0.580837	0.538633	0.569969	0.583203	0.773144	0.711391	0.605899	0.421907	0.550891	0.573839	0.657427	0.439893	0.343411	0.663661	0.459159	0.518798	0.473545	0.55674	0.426186	0.132417	0.493529	0.714319	0.52527	0.450496	0.832825	0.761212	0.57232	0.90745	0.678616	0.198671	0.518744	0.690483	0.545425	0.466022	0.602021	0.30574	0.607193	0.248923	0.644895	0.444094	0.0161526	0.281637	0.291788	0.848005
MHC_class_I	0.997971	0.944554	0.979806	0.975837	0.965805	0.959298	0.997796	0.979712	0.998835	0.971255	0.968566	0.952908	0.987617	0.970727	0.995368	0.991401	0.990689	0.968409	0.99305	0.97116	0.989359	0.966066	0.967239	0.99792	0.998469	0.971457	0.994534	0.976322	0.975533	0.974893	0.998336	0.993988	0.980936	0.998868	0.954823	0.997464	0.989712	0.99773	0.98322	0.983291	0.986067	0.971034	0.988109	0.997254	0.967208	0.991482	0.987164	0.991051	0.976817
Neutrophils	0.774201	0.680149	0.620549	0.620865	0.684733	0.669925	0.754958	0.706062	0.727171	0.718006	0.725223	0.651305	0.683294	0.698857	0.718816	0.620957	0.643564	0.639083	0.70336	0.67558	0.675592	0.636928	0.607721	0.683157	0.69794	0.661991	0.692577	0.60475	0.683999	0.719181	0.761335	0.720747	0.778425	0.707218	0.644789	0.650177	0.757627	0.723523	0.710855	0.667253	0.665736	0.660784	0.624809	0.758129	0.678529	0.640744	0.600457	0.692668	0.732484
NK_cells	0.629685	0.411514	0.590841	0.454399	0.667859	0.474408	0.584057	0.39736	0.595885	0.466993	0.359107	0.39034	0.466151	0.47134	0.515504	0.510965	0.606073	0.440299	0.582916	0.288932	0.513408	0.524578	0.38619	0.528705	0.597508	0.23647	0.317046	0.43273	0.41489	0.552428	0.592209	0.588861	0.475967	0.648848	0.214195	0.55134	0.525822	0.528326	0.531599	0.698474	0.349398	0.478749	0.327574	0.60705	0.38246	0.294617	0.405581	0.421152	0.467897
Parainflammation	0.885772	0.815276	0.848314	0.821392	0.842296	0.796969	0.901648	0.821463	0.889179	0.861324	0.823122	0.85446	0.872312	0.808867	0.864223	0.858469	0.847101	0.839216	0.883067	0.846561	0.883024	0.820006	0.842227	0.859539	0.825133	0.838006	0.90901	0.817021	0.842164	0.850568	0.892139	0.880282	0.855262	0.895948	0.796597	0.88589	0.874613	0.891376	0.871437	0.866113	0.816704	0.813646	0.756654	0.891385	0.809896	0.828423	0.815543	0.845486	0.865135
pDCs	0.790768	0.440723	0.500851	0.428816	0.568924	0.451498	0.725109	0.559249	0.670601	0.63347	0.542988	0.601361	0.590012	0.609905	0.6446	0.531364	0.552242	0.490354	0.578069	0.564024	0.539461	0.508987	0.465876	0.589707	0.547894	0.431223	0.653027	0.504074	0.530263	0.576849	0.754405	0.764783	0.82738	0.724679	0.402412	0.592922	0.762313	0.619117	0.62151	0.549283	0.496632	0.502786	0.569477	0.638131	0.430247	0.37814	0.5063	0.592653	0.662389
T_cell_co-inhibition	0.801731	0.488105	0.479436	0.44776	0.582375	0.524288	0.753673	0.611445	0.768706	0.641699	0.557275	0.545029	0.621789	0.584616	0.667798	0.569732	0.555281	0.470063	0.609389	0.562901	0.602647	0.457778	0.496572	0.629795	0.62259	0.592996	0.6687	0.582279	0.527642	0.61091	0.843304	0.742114	0.671031	0.742431	0.417125	0.634877	0.748352	0.649028	0.682387	0.531815	0.505482	0.554377	0.588566	0.709318	0.464585	0.47562	0.503905	0.59888	0.621835
T_cell_co-stimulation	0.780816	0.524221	0.53395	0.421551	0.585025	0.564474	0.724586	0.5668	0.737909	0.703671	0.554485	0.574968	0.622793	0.589557	0.655391	0.570131	0.517076	0.468403	0.593141	0.623199	0.624951	0.476568	0.533376	0.617256	0.622925	0.528343	0.659654	0.582872	0.572001	0.57288	0.780412	0.742468	0.724702	0.721555	0.47998	0.606637	0.818091	0.614354	0.679879	0.555597	0.516509	0.549873	0.610962	0.717136	0.446139	0.467362	0.515912	0.614783	0.638661
T_helper_cells	0.96766	0.68377	0.77287	0.740538	0.813472	0.687468	0.939151	0.774094	0.940625	0.884132	0.826465	0.82529	0.782764	0.83431	0.899798	0.788636	0.750832	0.735441	0.821692	0.761501	0.80765	0.804577	0.797306	0.802728	0.786187	0.792159	0.919962	0.735191	0.777592	0.855273	0.986674	0.928257	0.952543	0.922635	0.830987	0.830787	0.969209	0.822892	0.846828	0.885481	0.653537	0.735191	0.785188	0.865493	0.760052	0.688992	0.738364	0.802078	0.900598
Tfh	0.812349	0.393655	0.383101	0.263039	0.463098	0.100193	0.69667	0.51557	0.721255	0.715117	0.461943	0.617166	0.416138	0.462054	0.64119	0.493967	0.485334	0.349057	0.560737	0.491338	0.545385	0.354405	0.423206	0.625999	0.662245	0.442509	0.565755	0.532879	0.408893	0.439151	0.807194	0.701334	0.743547	0.718976	0.205569	0.663018	0.858617	0.63412	0.676346	0.439276	0.404251	0.590547	0.470079	0.682466	0.273762	0.323105	0.479177	0.594946	0.626686
Th1_cells	0.756622	0.3629	0.359877	0.391985	0.500665	0.429887	0.682723	0.450635	0.773466	0.549058	0.380702	0.456914	0.508593	0.51364	0.639595	0.556625	0.428884	0.364611	0.522103	0.504476	0.538523	0.386612	0.377766	0.60265	0.557102	0.444775	0.526208	0.522294	0.487512	0.464859	0.750142	0.750731	0.609876	0.746326	0.33148	0.585354	0.694577	0.596341	0.609819	0.418374	0.451221	0.448607	0.565467	0.648488	0.343766	0.443233	0.345004	0.497562	0.503118
Th2_cells	0.69193	0.546833	0.508923	0.429413	0.554613	0.533184	0.684192	0.615787	0.619657	0.632444	0.491459	0.595306	0.575547	0.539928	0.655453	0.61077	0.6016	0.455342	0.543369	0.611368	0.65505	0.409858	0.52691	0.634664	0.667213	0.57001	0.592507	0.585551	0.610508	0.582315	0.631465	0.653245	0.643278	0.683256	0.532267	0.65036	0.674688	0.613157	0.682813	0.547584	0.572003	0.508312	0.478453	0.644025	0.488486	0.560922	0.566241	0.570557	0.644459
TIL	0.8608	0.587767	0.600746	0.556161	0.645007	0.590792	0.779929	0.646609	0.795253	0.752898	0.657124	0.656517	0.657419	0.65462	0.710745	0.628258	0.601503	0.572845	0.686412	0.623634	0.650015	0.569398	0.599276	0.661006	0.658258	0.627968	0.728858	0.599628	0.641772	0.66614	0.875804	0.789303	0.809511	0.75756	0.561078	0.682454	0.874948	0.683555	0.701416	0.645974	0.57865	0.601326	0.606379	0.738327	0.585314	0.53357	0.57228	0.669176	0.730732
Treg	0.821719	0.743943	0.751441	0.724602	0.778731	0.749532	0.797354	0.769081	0.833273	0.78047	0.755815	0.75857	0.783465	0.763674	0.796307	0.800806	0.74346	0.757482	0.76974	0.776197	0.787289	0.726789	0.732727	0.770417	0.773279	0.766654	0.797798	0.758054	0.7498	0.769233	0.828769	0.802117	0.786688	0.817164	0.728775	0.778591	0.822498	0.793756	0.783109	0.757509	0.763995	0.765753	0.74409	0.801365	0.746635	0.736863	0.739395	0.751231	0.773033
Type_I_IFN_Reponse	0.876348	0.698919	0.774206	0.803433	0.714138	0.643381	0.842675	0.705824	0.856917	0.782781	0.644274	0.740282	0.88453	0.707423	0.797973	0.718883	0.743591	0.664956	0.876035	0.73515	0.767301	0.775953	0.839125	0.763472	0.722031	0.754057	0.894995	0.62205	0.748087	0.731844	0.856845	0.809334	0.787293	0.850486	0.689954	0.770216	0.753894	0.810641	0.778958	0.854518	0.776787	0.668269	0.642654	0.842507	0.644473	0.835882	0.741314	0.704279	0.834573
Type_II_IFN_Reponse	0.74116	0.668725	0.719304	0.648749	0.68244	0.722803	0.72985	0.717871	0.683171	0.783388	0.759466	0.713031	0.684529	0.613551	0.7098	0.670489	0.630433	0.734259	0.714636	0.6319	0.679684	0.698819	0.736576	0.564952	0.717815	0.763211	0.749359	0.670677	0.712804	0.784969	0.779582	0.703247	0.825471	0.710216	0.741716	0.724491	0.792982	0.684006	0.644437	0.726469	0.755842	0.748891	0.536959	0.689355	0.696741	0.581536	0.688424	0.717578	0.770557
[truncated: 350 more columns]
