# Supplementary material for: Classification of Muscle-Invasive Bladder Cancer Based on Immunogenomic Profiling
Source: Front Oncol. 2020 Aug 18;10:1429. doi: 10.3389/fonc.2020.01429 (PMC7461944; doi:10.3389/fonc.2020.01429)
Supplement: Supplementary file 5 [file Table_5.XLSX]

## Sheet: Supplementary 4
Supplementary Table 5 ssGSEA score and immunogenomic sutype of each sample in the validation cohort from ImVigor 210
id	SAMc1b27bc16435	SAMf275eb859a39	SAM7f0d9cc7f001	SAM4305ab968b90	SAMcf018fee2acd	SAMb2f1d0e54ece	SAMcc4675f394a1	SAM49f9b2e57aa5	SAM2e7aa8fa0ab3	SAMdf3e42c8672a	SAMd027124354ce	SAM36d87392593b	SAM36a9225b0222	SAMe7bf6c015192	SAM6dd7ad1d797d	SAMc0d625a50eb8	SAM18039827e1b9	SAM681e4bf7cf85	SAMc692536a795a	SAM9a2cf3c06fb3	SAM557dde1b9f3e	SAM23aa15d4a0b0	SAM468a9e1dc821	SAM81b71522417a	SAM6cb230f208a8	SAM0684af734db1	SAMb963dda93cfd	SAMa9ca8536d2b1	SAM9fb814c22bdb	SAMbcbc7957c264	SAM7fb6987514a4	SAM63405b04ab2d	SAM18bc1078bc15	SAM7d2dfba6cd84	SAMd1bd63734394	SAMe9ae8beb82fa	SAMb0a83e5fbde9	SAMba7176afe070	SAMae1690469964	SAMbe83eae4026e	SAMe5bc41772bc9	SAM23095936e611	SAM7114d99032ec	SAMd215b503f99a	SAMdb3f50c9129c	SAMbf1a3ae828e6	SAM52e3fa3ad574	SAMd4c0837b0997	SAM9cafb905b36a
immunogenomic subtype	Immunity_M	Immunity_M	Immunity_M	Immunity_L	Immunity_M	Immunity_M	Immunity_M	Immunity_M	Immunity_M	Immunity_M	Immunity_M	Immunity_M	Immunity_H	Immunity_H	Immunity_M	Immunity_M	Immunity_L	Immunity_M	Immunity_M	Immunity_M	Immunity_M	Immunity_M	Immunity_L	Immunity_L	Immunity_L	Immunity_L	Immunity_M	Immunity_M	Immunity_H	Immunity_L	Immunity_H	Immunity_M	Immunity_M	Immunity_M	Immunity_M	Immunity_M	Immunity_M	Immunity_L	Immunity_M	Immunity_M	Immunity_M	Immunity_L	Immunity_L	Immunity_M	Immunity_M	Immunity_M	Immunity_H	Immunity_M	Immunity_H
aDCs	0.452522	0.467956	0.542167	0.366535	0.672931	0.417708	0.313145	0.304381	0.320499	0.482784	0.318175	0.534215	0.599746	0.446504	0.531345	0.391604	0.292903	0.489875	0.510498	0.473038	0.485575	0.413742	0.494125	0.39251	0.273343	0.319134	0.481673	0.618929	0.61373	0.440617	0.623044	0.457181	0.509929	0.460492	0.445309	0.506182	0.459091	0.298739	0.420644	0.5351	0.337695	0.395636	0.312076	0.318143	0.365897	0.526494	0.649533	0.558023	0.341865
APC_co_inhibition	0.410667	0.554605	0.566562	0.430993	0.531528	0.599108	0.515012	0.440301	0.435086	0.567984	0.487586	0.50977	0.67603	0.574384	0.649357	0.559723	0.422201	0.421647	0.547935	0.556266	0.49233	0.440456	0.437241	0.4075	0.452882	0.402722	0.563444	0.533596	0.575666	0.46877	0.547986	0.561687	0.532317	0.546976	0.533794	0.536127	0.536861	0.496843	0.4879	0.505157	0.551497	0.393392	0.482745	0.535818	0.495085	0.502971	0.562082	0.510201	0.74882
APC_co_stimulation	0.278995	0.368934	0.300895	0.271399	0.313951	0.316792	0.301569	0.295719	0.289517	0.300395	0.277222	0.279202	0.361387	0.345652	0.346516	0.282294	0.293844	0.303148	0.296727	0.310688	0.317063	0.274252	0.299041	0.277783	0.249514	0.318656	0.334003	0.341644	0.420639	0.306375	0.370046	0.324595	0.355592	0.352921	0.304162	0.308887	0.312852	0.303072	0.282898	0.288792	0.287225	0.289619	0.272124	0.288473	0.238091	0.312146	0.420743	0.287426	0.315923
B_cells	0.405477	0.402181	0.555607	0.279653	0.375219	0.311286	0.340926	0.460099	0.34602	0.429621	0.290555	0.452142	0.463754	0.464672	0.427694	0.384426	0.334632	0.366649	0.484326	0.381226	0.420962	0.462317	0.272209	0.304028	0.302938	0.29011	0.315994	0.600772	0.507258	0.302194	0.569159	0.4099	0.399616	0.561604	0.329673	0.449703	0.37593	0.319632	0.377655	0.47272	0.30138	0.306998	0.253174	0.360756	0.409986	0.430932	0.878397	0.477957	0.412469
CCR	0.431696	0.467832	0.490756	0.371552	0.444091	0.495586	0.454704	0.410145	0.430717	0.467804	0.435944	0.448192	0.498614	0.485419	0.519666	0.456962	0.415277	0.423966	0.453347	0.482677	0.453754	0.428637	0.439585	0.370497	0.409303	0.420677	0.454255	0.512938	0.549033	0.423159	0.51592	0.488105	0.436024	0.515901	0.445241	0.464994	0.419201	0.395036	0.411525	0.457152	0.47414	0.420907	0.395988	0.457378	0.414809	0.448686	0.511735	0.433633	0.478884
CD8+_T_cells	0.726261	0.457065	0.638801	0.269423	0.478419	0.605123	0.39908	0.288846	0.554861	0.677419	0.422819	0.51823	0.814516	0.679123	0.45184	0.385563	0.309632	0.472853	0.513346	0.544184	0.621706	0.392606	0.288676	0.365459	0.381815	0.317526	0.462233	0.694855	0.658791	0.277374	0.88863	0.663278	0.611597	0.569343	0.577635	0.400954	0.359609	0.311449	0.424182	0.547933	0.367674	0.296456	0.312585	0.36898	0.455986	0.522319	0.790266	0.531349	0.755452
Check-point	0.365418	0.40773	0.406948	0.290704	0.371477	0.422711	0.343743	0.349389	0.354518	0.385366	0.326646	0.368221	0.480621	0.440619	0.457297	0.37076	0.312422	0.354973	0.402099	0.387371	0.385637	0.33553	0.334034	0.265325	0.307012	0.318426	0.400383	0.42811	0.474403	0.332023	0.487773	0.417622	0.388079	0.452437	0.378952	0.380014	0.344267	0.317102	0.352175	0.359769	0.362044	0.325303	0.326568	0.370132	0.316712	0.393583	0.522511	0.352737	0.472354
Cytolytic_activity	0.460742	0.394626	0.440089	0.152155	0.361262	0.44981	0.34721	0.244797	0.437977	0.567908	0.287482	0.38257	0.577352	0.748324	0.475276	0.251507	0.299281	0.344723	0.408225	0.414338	0.39946	0.27237	0.273914	0.19872	0.329188	0.242915	0.305357	0.421053	0.487131	0.26741	0.71374	0.484526	0.405197	0.478196	0.44929	0.312163	0.285634	0.236677	0.303681	0.40119	0.279285	0.237549	0.214349	0.258926	0.271256	0.383683	0.53685	0.332895	0.794964
DCs	0.380486	0.363213	0.427298	0.270081	0.254604	0.478375	0.273525	0.289284	0.228631	0.358871	0.299645	0.313997	0.431412	0.349555	0.532192	0.355896	0.308786	0.219499	0.286355	0.397178	0.384296	0.366441	0.322129	0.170671	0.203263	0.310969	0.40773	0.468226	0.425705	0.395109	0.38759	0.388369	0.337866	0.286617	0.333944	0.304357	0.306367	0.186503	0.262995	0.349001	0.281296	0.381808	0.165196	0.296758	0.282087	0.379161	0.48171	0.349184	0.436013
HLA	0.595469	0.691914	0.65738	0.589066	0.681612	0.734228	0.631579	0.584805	0.641551	0.645143	0.598203	0.628887	0.727226	0.701325	0.704824	0.644913	0.572599	0.632467	0.660188	0.643656	0.66887	0.64356	0.594388	0.490488	0.590878	0.570973	0.666637	0.661407	0.756946	0.546806	0.716761	0.660384	0.671461	0.715193	0.754015	0.694357	0.580076	0.5326	0.668718	0.63297	0.616657	0.545463	0.576829	0.620734	0.619858	0.65657	0.792765	0.616669	0.743648
iDCs	0.196771	0.450381	0.194158	0.154246	0.243166	0.126209	0.238914	0.179234	0.0820374	0.197284	0.0578956	0.0564548	0.217439	0.265847	0.273529	0.251358	0.0684527	0.0805119	0.207687	0.0691381	0.27939	0.168103	0.0212937	0.145254	0.0854992	0.138625	0.214223	0.212907	0.602846	0.345464	0.243007	0.282085	0.211314	0.139884	0.18788	0.283502	0.277998	0.206319	0.233845	0.169014	0.304728	0.202828	0.0672609	0.232888	0.154563	0.237469	0.362895	0.135537	0.163714
Inflammation-promoting	0.423302	0.405256	0.424226	0.246566	0.368829	0.436859	0.304817	0.33489	0.45297	0.533349	0.393673	0.453174	0.57374	0.555649	0.500415	0.319098	0.335728	0.401959	0.467483	0.429761	0.406899	0.343162	0.312601	0.274709	0.314547	0.311968	0.400171	0.45881	0.552321	0.317161	0.649431	0.50093	0.43045	0.46299	0.469779	0.371989	0.325207	0.272835	0.354177	0.418829	0.295315	0.278179	0.305844	0.346226	0.306685	0.40192	0.600342	0.417611	0.594885
Macrophages	0.597729	0.630266	0.648892	0.519225	0.668304	0.697666	0.634027	0.61997	0.638554	0.650992	0.667875	0.626228	0.675221	0.662699	0.744612	0.710746	0.563952	0.640783	0.671232	0.640495	0.624747	0.619384	0.675338	0.483483	0.6018	0.59383	0.673207	0.690912	0.725495	0.588336	0.701714	0.705073	0.682368	0.675681	0.605647	0.669968	0.60247	0.510355	0.639033	0.675199	0.672185	0.586936	0.574624	0.640521	0.616336	0.681916	0.727971	0.611989	0.714678
Mast_cells	0.232264	0.280581	0.443322	0.13088	0.271698	0.439353	0.20749	0.239259	0.112313	0.14329	0.116196	0.210301	0.420204	0.289723	0.222227	0.504089	0.21446	0.238922	0.262568	0.407081	0.378854	0.178593	0.106262	0.182612	0.227595	0.125586	0.209006	0.44423	0.330897	0.256637	0.228904	0.270202	0.246424	0.213894	0.0661898	0.270201	0.276535	0.206583	0.181166	0.180211	0.181397	0.20198	0.245092	0.320388	0.366616	0.341131	0.14304	0.165991	0.109452
MHC_class_I	0.964855	0.988898	0.971874	0.930294	0.961278	0.994464	0.958016	0.910814	0.969239	0.984402	0.973206	0.991753	0.991796	0.990852	0.997786	0.950761	0.930203	0.975494	0.985649	0.990313	0.983156	0.959816	0.963825	0.941887	0.970141	0.961918	0.986952	0.968004	0.991312	0.937376	0.988394	0.99189	0.974901	0.990246	0.999471	0.98244	0.934781	0.924709	0.982896	0.960259	0.967251	0.930329	0.918453	0.984092	0.950253	0.951659	0.994639	0.972024	0.993427
Neutrophils	0.620704	0.646395	0.671458	0.486933	0.619771	0.621018	0.65744	0.591224	0.544023	0.528699	0.518649	0.57935	0.667523	0.635871	0.640253	0.605126	0.586522	0.563241	0.640732	0.651178	0.612678	0.620068	0.613342	0.510849	0.58104	0.49605	0.563056	0.691389	0.693586	0.538073	0.684318	0.614256	0.52782	0.65569	0.51995	0.638242	0.55769	0.533373	0.56667	0.622704	0.611974	0.538865	0.499311	0.585709	0.588145	0.639168	0.683758	0.565281	0.584485
NK_cells	0.241088	0.370112	0.222038	0.171503	0.188056	0.251099	0.157838	0.0987391	0.143119	0.255576	0.199154	0.183013	0.248028	0.409406	0.16247	0.163575	0.266833	0.141391	0.182707	0.218193	0.143512	0.126616	0.148355	0.140716	0.174183	0.17921	0.230693	0.157203	0.268283	0.233621	0.305494	0.276704	0.307263	0.109087	0.212372	0.172832	0.156209	0.144496	0.268019	0.0887176	0.178282	0.0935861	0.129554	0.153999	0.0919818	0.186617	0.304389	0.317541	0.231555
Parainflammation	0.622276	0.690039	0.644331	0.600921	0.67261	0.729937	0.678473	0.613895	0.677211	0.659433	0.615274	0.678774	0.767855	0.691003	0.766351	0.654113	0.614833	0.635088	0.705366	0.700184	0.671784	0.661976	0.670509	0.5576	0.63851	0.628019	0.67168	0.689852	0.693605	0.602141	0.725778	0.708245	0.620821	0.669926	0.746195	0.742785	0.649145	0.599809	0.682486	0.668271	0.673116	0.60584	0.628125	0.670108	0.563685	0.662995	0.625858	0.700965	0.68458
pDCs	0.264893	0.306876	0.319768	0.223457	0.317054	0.33975	0.287428	0.272713	0.281287	0.402457	0.269089	0.327901	0.445843	0.379264	0.380004	0.30305	0.253583	0.276089	0.369316	0.326203	0.265477	0.261763	0.288946	0.171154	0.246336	0.219474	0.263242	0.370155	0.411338	0.26847	0.454881	0.332715	0.278503	0.327739	0.299263	0.352468	0.272969	0.284561	0.255634	0.297502	0.299891	0.22226	0.264524	0.271573	0.270395	0.350633	0.592701	0.294897	0.358937
T_cell_co-inhibition	0.329811	0.344678	0.36655	0.21975	0.30893	0.418072	0.260207	0.268726	0.324301	0.377318	0.255951	0.340286	0.510058	0.434446	0.473443	0.326837	0.227171	0.292688	0.351362	0.330347	0.339858	0.274526	0.261893	0.164807	0.237696	0.253349	0.37138	0.383499	0.448266	0.261056	0.462909	0.355178	0.34149	0.448349	0.337057	0.306355	0.280243	0.218227	0.256586	0.312434	0.307854	0.271788	0.257883	0.293822	0.257238	0.354344	0.523735	0.292654	0.528981
T_cell_co-stimulation	0.323999	0.324788	0.364944	0.152524	0.283189	0.304753	0.277263	0.2351	0.262988	0.341798	0.209313	0.30105	0.414027	0.367637	0.349814	0.243453	0.182958	0.269688	0.328453	0.28385	0.321109	0.251332	0.242148	0.169773	0.202304	0.211129	0.292038	0.363193	0.403519	0.256185	0.466921	0.349475	0.312494	0.41001	0.292831	0.26564	0.257011	0.200012	0.25921	0.291784	0.259555	0.260639	0.20781	0.254818	0.224285	0.333162	0.571794	0.28504	0.376434
T_helper_cells	0.581611	0.593083	0.631134	0.354384	0.604157	0.743582	0.640164	0.504657	0.536347	0.567413	0.539357	0.467685	0.810711	0.673103	0.671797	0.624148	0.473478	0.542878	0.620968	0.759484	0.586211	0.559007	0.451783	0.357224	0.472001	0.496536	0.579452	0.62818	0.797251	0.488925	0.727737	0.530781	0.507667	0.754146	0.468026	0.593821	0.556679	0.394877	0.450761	0.531406	0.631077	0.510904	0.412369	0.501647	0.503124	0.641697	0.870911	0.502442	0.819457
Tfh	0.291547	0.217105	0.364265	0.0967874	0.183451	0.242042	0.103862	0.295513	0.282241	0.392386	0.528939	0.342908	0.437759	0.306052	0.311531	0.184782	0.0403561	0.318071	0.261875	0.23884	0.253314	0.310278	0.166736	0.0355882	0.0580854	0.129836	0.251852	0.36211	0.521986	0.106497	0.546885	0.28504	0.272033	0.368515	0.268814	0.274218	0.168095	0.0730522	0.144246	0.320245	0.110169	0.150696	0.120412	0.15016	0.233183	0.248273	0.655526	0.299172	0.380559
Th1_cells	0.303694	0.302023	0.358187	0.105044	0.26273	0.33731	0.236995	0.247348	0.285916	0.36348	0.322192	0.361315	0.461309	0.411437	0.48906	0.26931	0.178546	0.267747	0.327223	0.315939	0.331137	0.270168	0.181352	0.136204	0.174465	0.187196	0.357647	0.386294	0.515282	0.229874	0.552639	0.390409	0.290403	0.451659	0.358548	0.263902	0.267562	0.179316	0.249057	0.322809	0.240756	0.222518	0.190104	0.324233	0.232983	0.316604	0.510159	0.311826	0.394141
Th2_cells	0.601566	0.598995	0.602257	0.603304	0.595729	0.57782	0.582061	0.604111	0.59907	0.499867	0.49632	0.443894	0.572337	0.608303	0.529125	0.586166	0.592041	0.600212	0.589228	0.592589	0.605376	0.583288	0.568628	0.612945	0.623609	0.577207	0.571542	0.601991	0.510178	0.586784	0.570388	0.630686	0.611636	0.567658	0.577962	0.579872	0.572518	0.613604	0.600613	0.585456	0.569666	0.588793	0.561397	0.591796	0.448413	0.558804	0.56164	0.592779	0.579882
TIL	0.517873	0.504641	0.586666	0.309486	0.510035	0.538447	0.478628	0.467198	0.486776	0.53672	0.402254	0.501721	0.639244	0.605524	0.570565	0.495849	0.409922	0.465656	0.544206	0.523743	0.533369	0.501827	0.416566	0.339605	0.428531	0.374451	0.46491	0.618889	0.624112	0.410214	0.684704	0.562373	0.497563	0.661491	0.424065	0.517648	0.44318	0.362838	0.433914	0.506976	0.4638	0.406045	0.400332	0.456982	0.439022	0.543629	0.787912	0.469555	0.612159
Treg	0.616912	0.630356	0.619392	0.56591	0.60928	0.620055	0.597776	0.587676	0.586034	0.610692	0.576664	0.626141	0.646524	0.639623	0.65902	0.604283	0.571854	0.599185	0.614317	0.619403	0.618116	0.612067	0.598365	0.573362	0.578998	0.588603	0.618005	0.619001	0.67337	0.59827	0.646963	0.629589	0.598186	0.645229	0.599211	0.615279	0.604556	0.574761	0.603561	0.602204	0.626858	0.584002	0.583649	0.628038	0.583563	0.612968	0.630624	0.612785	0.65082
Type_I_IFN_Reponse	0.445913	0.549338	0.531638	0.419865	0.592565	0.53165	0.489012	0.377824	0.554861	0.632721	0.519081	0.668847	0.780516	0.559685	0.820305	0.517983	0.463236	0.47197	0.582679	0.646181	0.555214	0.481148	0.585924	0.422534	0.522552	0.424637	0.601353	0.51187	0.53989	0.38127	0.684701	0.667297	0.505816	0.613645	0.670111	0.709803	0.547976	0.46272	0.63422	0.52525	0.435648	0.41671	0.479566	0.5367	0.411643	0.574956	0.562237	0.607725	0.553921
Type_II_IFN_Reponse	0.669863	0.613832	0.662861	0.52631	0.598933	0.590427	0.570114	0.605379	0.548639	0.567848	0.535166	0.594119	0.638598	0.555019	0.517817	0.633935	0.576361	0.575692	0.624367	0.670792	0.619655	0.603436	0.545213	0.532785	0.566373	0.558178	0.556599	0.704879	0.603586	0.573475	0.661022	0.598881	0.548133	0.612083	0.527527	0.59473	0.583823	0.553628	0.555551	0.63888	0.549518	0.562893	0.57003	0.546189	0.576644	0.611999	0.623625	0.559815	0.542042
[truncated: 249 more columns]
